# Supplementary material for: Arthroscopic fixation of ACL avulsion fracture in the saint pault hospital: A review of treatment outcomes: Cohort study
Source: Ann Med Surg (Lond). 2019 Jul 8;48:91–4. doi: 10.1016/j.amsu.2019.07.008 (PMC6849137; doi:10.1016/j.amsu.2019.07.008)
Supplement: AMS-D-19-00028_DataProfile [file mmc1.xml]

<?xml version="1.0" encoding="utf-8" standalone="no"?>
<data>
  <datasets>
    <author>dung88@list.ru</author>
    <type>0</type>
    <dataset>
      <value>4</value>
      <reason>Data will be made available on request</reason>
      <comments />
    </dataset>
  </datasets>
</data>
